# Supplementary material for: Prioritisation by FIT to mitigate the impact of delays in the 2-week wait colorectal cancer referral pathway during the COVID-19 pandemic: a UK modelling study
Source: Gut. 2020 Aug 27;70(6):1053–60. doi: 10.1136/gutjnl-2020-321650 (PMC7447105; doi:10.1136/gutjnl-2020-321650)
Supplement: Supplementary data [file gutjnl-2020-321650supp001.xlsm]

## Sheet: TAB1_SUMMARY
Reference period of disruption (months)			12		Prioritisation by FIT to mitigate the impact of delays in the two-week wait colorectal cancer referral pathway during the COVID-19 pandemic: a UK modelling study. Sud et al OVERVIEW OF SUPPLEMENTARY MATERIALS TAB1_SUMMARY: Summary outputs and modifiable parameters The reader is invited to explore modifying of the key parameter values (highlighted in bright yellow): (i) per-patient delay to surger…
Duration of background delay (months)			4
Nosocomial infection rate (per day): current			0.05
Nosocomial infection rate (per day): post delay			0.0198425
Fatality Hazard Ratio due to delay-in-treatment: Stage 1			0.0056
Fatality Hazard Ratio due to delay-in-treatment:Stage 2			0.0056
Fatality Hazard Ratio due to delay-in-treatment:Stage 3			0.0056
Total new diagnoses of CRC (per year; England; population of 55.98 million; average 2013-2017)			34863
Impact of delay to colonoscopy on CRC survival (total CRC 2WW case volume for England)	In absence of application of FIT filter	Cases detected	11226.1
		Attributable deaths	1419.34
		Life years lost	20314.7
		Colonoscopies required	511394
	FIT>2	Cases detected	10777.1
		Cases missed	449.045
		Attributable deaths	56.7735
		Deaths mitigated	1362.56
		Life years lost	812.589
		Lost life years mitigated	19502.1
		Colonoscopies required	189216
	FIT>10	Cases detected	9991.26
		Cases missed	1234.87
		Attributable deaths	156.127
		Deaths mitigated	1263.21
		Life years lost	2234.62
		Lost life years mitigated	18080.1
		Colonoscopies required	92051
	FIT>150	Cases detected	7409.25
		Cases missed	3816.88
		Attributable deaths	482.575
		Deaths mitigated	936.763
		Life years lost	6907.01
		Lost life years mitigated	13407.7
		Colonoscopies required	35797.6

## Sheet: TAB2_PARAMETERS
Duration of disruption (months)		12
Average per-patient delay to treatment (months)		4
Total number of new diagnoses of CRC/per year: England: 34,863 for population of 55.98 million		34863
Per day Hazard ratio of progression	Stage
	1	0.0056
	2	0.0056
	3	0.0056
	4	0
P5: Likelihood of in-hospital COVID infection/day (CURRENT)		0.05
P6: Likelihood of in-hospital COVID infection/day (POST-DELAY)		0.0198425
Per episode 'technical' mortality from endoscopy		0.0001
Life years ahead (ONS)	Current age	Life expectancy
	30-39	46.97
	40-49	37.48
	50-59	28.34
	60-69	19.82
	70-79	12.25
	80+	6.35
Fatality for non-critical COVID-19 cases	Current age	Fatality
	30-39	0.002
	40-49	0.004
	50-59	0.013
	60-69	0.036
	70-79	0.08
	80+	0.148
Routes of ascertainment	Ascertainment stream	Ascertainment
	1	Urgent symptomatic (2WW)
	2	Screening
	3	Emergency
	4	Routine(Low-risk symptomatic)
Proportions of CRC detected by ascertainment stream	Ascertainment	% of cancers diagnosed by route
	Urgent symptomatic (2WW)	0.322007
	Screening	0.097935
	Emergency	0.24192
	Routine	0.338137
Proportions of CRC detected by ascertainment stream	Ascertainment stream	Stage	Conversion rate per procedure to any cancer by route	Conversion rate per procedure to specified cancer by route	Conversion rate to CRC	Conversion rate to stage of CRC
	Urgent symptomatic (2WW)	1	0.028	0.784	0.021952	0.00337416
	Urgent symptomatic (2WW)	2	0.028	0.784	0.021952	0.00619081
	Urgent symptomatic (2WW)	3	0.028	0.784	0.021952	0.00713959
	Urgent symptomatic (2WW)	4	0.028	0.784	0.021952	0.00524743
	Urgent symptomatic (2WW)	All stages combined	0.028	0.784	0.021952	0.021952
Distribution of cancers identified, by ascertainment stream	Ascertainment stream	Stage	%
	All	1	0.171436
	All	2	0.23056
	All	3	0.285729
	All	1-3 combined	0.687724
	All	4	0.31
	All	All stages combined	1
	Urgent symptomatic (2WW)	1	0.153706
	Urgent symptomatic (2WW)	2	0.282016
	Urgent symptomatic (2WW)	3	0.325237
	Urgent symptomatic (2WW)	1-3 combined	0.760959
	Urgent symptomatic (2WW)	4	0.239041
	Urgent symptomatic (2WW)	All stages combined	1
	Screening	1	0.368824
	Screening	2	0.259638
	Screening	3	0.291484
	Screening	1-3 combined	0.919946
	Screening	4	0.0800543
	Screening	All stages combined	1
	Emergency	1	0.070349
	Emergency	2	0.249739
	Emergency	3	0.260021
	Emergency	1-3 combined	0.580109
	Emergency	4	0.419891
	Emergency	All stages combined	1
	Routine	1	0.22627
	Routine	2	0.260266
	Routine	3	0.283293
	Routine	1-3 combined	0.769829
	Routine	4	0.230171
	Routine	All stages combined	1
Distribution of cancers identified, by age	Ascertainment stream	Age	%
	All	30-39	0.017332
	All	40-49	0.0389455
	All	50-59	0.115854
	All	60-69	0.237809
	All	70-79	0.303026
	All	80+	0.287034
	Urgent symptomatic (2WW)	30-39	0.00837167
	Urgent symptomatic (2WW)	40-49	0.0313477
	Urgent symptomatic (2WW)	50-59	0.130382
	Urgent symptomatic (2WW)	60-69	0.215432
	Urgent symptomatic (2WW)	70-79	0.329761
	Urgent symptomatic (2WW)	80+	0.284706
	Screening	30-39	0
	Screening	40-49	0
	Screening	50-59	0.00627932
	Screening	60-69	0.624678
	Screening	70-79	0.356711
	Screening	80+	0.0123317
	Emergency	30-39	0.0476949
	Emergency	40-49	0.0417253
	Emergency	50-59	0.0912264
	Emergency	60-69	0.159064
	Emergency	70-79	0.244474
	Emergency	80+	0.415815
	Routine	30-39	0.0287792
	Routine	40-49	0.0487319
	Routine	50-59	0.137216
	Routine	60-69	0.190788
	Routine	70-79	0.301809
	Routine	80+	0.292676
Prioritisation filter characteristics in symptomatic population	Test	NPV	PPV	Sensitivity	Specificity
	FIT >2	0.999	0.064	0.962	0.643
	FIT >10	0.997	0.121	0.894	0.835
	FIT >150	0.991	0.249	0.659	0.949
Filter characteristics by ascertainment group	FIT>2	Ascertainment stream	Sensitivity	FIT positivity
		Urgent symptomatic (2WW)	0.96	0.37
		Screening	N/A	N/A
		Emergency	N/A	N/A
		Low_risk symptomatic	N/A	N/A
Filter characteristics by ascertainment group	FIT>10	Ascertainment stream	Sensitivity	FIT positivity
		Urgent symptomatic (2WW)	0.89	0.18
		Screening	N/A	N/A
		Emergency	N/A	N/A
		Low_risk symptomatic	N/A	N/A
Filter characteristics by ascertainment group	FIT>150	Ascertainment stream	Sensitivity	FIT positivity
		Urgent symptomatic (2WW)	0.66	0.07
		Screening	N/A	N/A
		Emergency	N/A	N/A
		Low_risk symptomatic	N/A	N/A
Surgery: days of inpatient stay	Stage	Surgery	ITU	ward	total
	1	Open Resection + Stoma/Anastomosis/ Anterior resection/ Abdominoperineal resection	1	5	6
	2		1	5	6
	3		1	5	6
	4	None	0	0	0

## Sheet: TAB3_MODEL_OUTPUT
Age Range	Life expectancy (years)	Stage at diagnosis	10-year survival (%) 2008-17: Standard management	5 year survival (%) 2013-17: Standard management	COVID-19 case fatality rate- surgical admission	Total days in hospital- surgical admission	Likelihood of COVID-19 infection- surgical admission-CURRENT	Likelihood of COVID-19 death- surgical admission-CURRENT	Likelihood of COVID-19 infection- surgical admission-POST-DELAY	Likelihood of COVID-19 death- surgical admission-POST-DELAY	Days of delay	Per day Hazard Ratio for fatality	Hazard Ratio for fatality resultant from delay (delay-HR)	10-year survival -STANDARD (full management)	Hazard Rate per year -STANDARD	Hazard Rate per year -POST-DELAY	10-year fatality- POST-DELAY	10-year survival -STANDARD (full management)	10-year survival -CURRENT (adjusted for COVID)	10-year survival- POST-DELAY	10-year survival -POST-DELAY (adjusted for COVID)	Reduction in 10-year survival -CURRENT vs POST-DELAY (adjusted for COVID)	Net gain in survival -cancer surgery vs nosocomial COVID-19 infection	Risk/benefit -cancer surgery vs nosocomial COVID-19 infection	LYG (average): STANDARD	LYG (average) -CURRENT (adjusted for COVID)	LYG (average) -POST-DELAY (adjusted for COVID)	Loss in LYG (average) -attributable to DELAY	Case distribution by stage	Case distribution by age	Cancer diagnoses annually	risk of death from COVID-19 infection	likelihood of infection at endoscopy -CURRENT	likelihood of COVID-19 death from endoscopy -CURRENT	Likelihood of 'technical' death from endoscopy	Likelihood of death (total) from endoscopy -CURRENT	Benefit in survival if cancer detected -CURRENT (absolute)	Per investigation benefit of colonoscopy -CURRENT (absolute)	Net survival benefit from colonoscopy -CURRENT (absolute)	Benefit favours colonoscopy -CURRENT (absolute)	Benefit in survival if cancer detected -CURRENT vs POST-DELAY (adjusted for COVID)	Per investigation benefit of colonoscopy -CURRENT vs POST-DELAY	Net survival benefit from colonoscopy- -CURRENT vs POST-DELAY	Benefit favours colonoscopy -CURRENT vs POST-DELAY	Cases in reference period	Attributable CRC cancer deaths: DELAYED DIAGNOSIS AND TREATMENT	Attributable life years lost: DELAYED DIAGNOSIS AND TREATMENT	Cases detected -total	Cases NOT detected -total
AGE		STAGE	NET SURVIVAL		NOSOCOMIAL COVID-19 INFECTION		SURGERY CURRENT		SURGERY POST-DELAY		IMPACT OF DELAY ON SURVIVAL							PER PATIENT SURVIVAL											CRC CASES VIA 2WW			RISK OF INVESTIGATORY REFERRAL (COVID/TECHNICAL)													POPULATION-LEVEL IMPACT OF DELAY			FIT >2 TRIAGE
30-39	46.97	1	0.988707	0.99	0.002	6	0.264908	0.000529816	0.113303	0.000226606	122	0.0056	1.9802	0.988707	0.0011357	0.00224892	0.0222382	0.988707	0.988183	0.977762	0.97754	0.0106432	0.0101134	SURGERY	46.4396	46.415	45.9151	0.49991	0.153706	0.00837167	14.4455	0.002	0.025	5e-05	0.0001	0.00015	0.988183	0.0216926	0.0215426	COLONOSCOPY	0.0106432	0.000233639	8.3639e-05	COLONOSCOPY	14.4455	0.153746	7.22146	13.8677	0.577821
30-39	46.97	2	0.861195	0.87613	0.002	6	0.264908	0.000529816	0.113303	0.000226606	122	0.0056	1.9802	0.861195	0.0149434	0.029591	0.256146	0.861195	0.860739	0.743854	0.743686	0.117053	0.116523	SURGERY	40.4503	40.4289	34.9309	5.49799	0.282016	0.00837167	26.5043	0.002	0.025	5e-05	0.0001	0.00015	0.860739	0.0188949	0.0187449	COLONOSCOPY	0.117053	0.00256955	0.00241955	COLONOSCOPY	26.5043	3.10241	145.72	25.4441	1.06017
30-39	46.97	3	0.715741	0.743818	0.002	6	0.264908	0.000529816	0.113303	0.000226606	122	0.0056	1.9802	0.715741	0.0334437	0.0662253	0.484312	0.715741	0.715362	0.515688	0.515571	0.199791	0.199261	SURGERY	33.6184	33.6005	24.2164	9.38417	0.325237	0.00837167	30.5662	0.002	0.025	5e-05	0.0001	0.00015	0.715362	0.0157036	0.0155536	COLONOSCOPY	0.199791	0.0043858	0.0042358	COLONOSCOPY	30.5662	6.10684	286.838	29.3435	1.22265
30-39	46.97	4	0.11991	0.153052	0.002	N/A	N/A	N/A	N/A	N/A	N/A	N/A	N/A	N/A	N/A	N/A	N/A	N/A	N/A	N/A	N/A	N/A	N/A	N/A	N/A	N/A	N/A	N/A	0.239041	0.00837167	22.4654	0.002	0.025	5e-05	0.0001	0.00015	0	0	-0.00015	NO BENEFIT	0	0	-0.00015	DELAY	22.4654	N/A	N/A	21.5668	0.898617
30-39	46.97	All stages combined	0.609522	0.645249	0.002	N/A	N/A	N/A	N/A	N/A	N/A	N/A	N/A	N/A	N/A	N/A	N/A	N/A	N/A	N/A	N/A	N/A	N/A	N/A	N/A	N/A	N/A	N/A	1	0.00837167	93.9814	0.002	0.025	5e-05	0.0001	0.00015	0.866335	0.0190178	0.0188678	COLONOSCOPY	0.099626	0.00218699	0.00203699	COLONOSCOPY	93.9814	N/A	N/A	90.2221	3.75926
40-49	37.48	1	0.957835	0.965293	0.004	6	0.264908	0.00105963	0.113303	0.000453213	122	0.0056	1.9802	0.957835	0.00430799	0.00853071	0.0817697	0.957835	0.95682	0.91823	0.917814	0.0390058	0.0379461	SURGERY	35.8996	35.8616	34.3997	1.46194	0.153706	0.0313477	54.0913	0.004	0.025	0.0001	0.0001	0.0002	0.95682	0.0210041	0.0208041	COLONOSCOPY	0.0390058	0.000856254	0.000656254	COLONOSCOPY	54.0913	2.10987	79.0781	51.9277	2.16365
40-49	37.48	2	0.85599	0.880292	0.004	6	0.264908	0.00105963	0.113303	0.000453213	122	0.0056	1.9802	0.85599	0.0155496	0.0307914	0.265022	0.85599	0.855083	0.734978	0.734645	0.120438	0.119378	SURGERY	32.0825	32.0485	27.5345	4.51402	0.282016	0.0313477	99.2453	0.004	0.025	0.0001	0.0001	0.0002	0.855083	0.0187708	0.0185708	COLONOSCOPY	0.120438	0.00264386	0.00244386	COLONOSCOPY	99.2453	11.9529	447.995	95.2755	3.96981
40-49	37.48	3	0.68802	0.735933	0.004	6	0.264908	0.00105963	0.113303	0.000453213	122	0.0056	1.9802	0.68802	0.0373937	0.0740471	0.523111	0.68802	0.687291	0.476889	0.476673	0.210618	0.209559	SURGERY	25.787	25.7597	17.8657	7.89398	0.325237	0.0313477	114.455	0.004	0.025	0.0001	0.0001	0.0002	0.687291	0.0150874	0.0148874	COLONOSCOPY	0.210618	0.00462349	0.00442349	COLONOSCOPY	114.455	24.1064	903.507	109.877	4.57821
40-49	37.48	4	0.119297	0.174931	0.004	N/A	N/A	N/A	N/A	N/A	N/A	N/A	N/A	N/A	N/A	N/A	N/A	N/A	N/A	N/A	N/A	N/A	N/A	N/A	N/A	N/A	N/A	N/A	0.239041	0.0313477	84.1219	0.004	0.025	0.0001	0.0001	0.0002	0	0	-0.0002	NO BENEFIT	0	0	-0.0002	DELAY	84.1219	N/A	N/A	80.757	3.36488
40-49	37.48	All stages combined	0.572846	0.633285	0.004	N/A	N/A	N/A	N/A	N/A	N/A	N/A	N/A	N/A	N/A	N/A	N/A	N/A	N/A	N/A	N/A	N/A	N/A	N/A	N/A	N/A	N/A	N/A	1	0.0313477	351.914	0.004	0.025	0.0001	0.0001	0.0002	0.85079	0.0186765	0.0184765	COLONOSCOPY	0.108462	0.00238095	0.00218095	COLONOSCOPY	351.914	N/A	N/A	337.837	14.0766
50-59	28.34	1	0.953679	0.962424	0.013	6	0.264908	0.00344381	0.113303	0.00147294	122	0.0056	1.9802	0.953679	0.00474281	0.00939174	0.089642	0.953679	0.950395	0.910358	0.909017	0.0413777	0.0379338	SURGERY	27.0273	26.9342	25.7615	1.17264	0.153706	0.130382	224.977	0.013	0.025	0.000325	0.0001	0.000425	0.950395	0.0208631	0.0204381	COLONOSCOPY	0.0413777	0.000908322	0.000483322	COLONOSCOPY	224.977	9.30903	263.818	215.978	8.99909
50-59	28.34	2	0.864654	0.889197	0.013	6	0.264908	0.00344381	0.113303	0.00147294	122	0.0056	1.9802	0.864654	0.0145426	0.0287972	0.250218	0.864654	0.861676	0.749782	0.748678	0.112999	0.109555	SURGERY	24.5043	24.4199	21.2175	3.20238	0.282016	0.130382	412.782	0.013	0.025	0.000325	0.0001	0.000425	0.861676	0.0189155	0.0184905	COLONOSCOPY	0.112999	0.00248055	0.00205555	COLONOSCOPY	412.782	46.6438	1321.89	396.271	16.5113
50-59	28.34	3	0.700455	0.750133	0.013	6	0.264908	0.00344381	0.113303	0.00147294	122	0.0056	1.9802	0.700455	0.0356025	0.0705002	0.505892	0.700455	0.698043	0.494108	0.49338	0.204663	0.201219	SURGERY	19.8509	19.7825	13.9824	5.80015	0.325237	0.130382	476.043	0.013	0.025	0.000325	0.0001	0.000425	0.698043	0.0153234	0.0148984	COLONOSCOPY	0.204663	0.00449277	0.00406777	COLONOSCOPY	476.043	97.4285	2761.12	457.002	19.0417
50-59	28.34	4	0.0948545	0.149257	0.013	N/A	N/A	N/A	N/A	N/A	N/A	N/A	N/A	N/A	N/A	N/A	N/A	N/A	N/A	N/A	N/A	N/A	N/A	N/A	N/A	N/A	N/A	N/A	0.239041	0.130382	349.88	0.013	0.025	0.000325	0.0001	0.000425	0	0	-0.000425	NO BENEFIT	0	0	-0.000425	DELAY	349.88	N/A	N/A	335.885	13.9952
50-59	28.34	All stages combined	0.576555	0.641017	0.013	N/A	N/A	N/A	N/A	N/A	N/A	N/A	N/A	N/A	N/A	N/A	N/A	N/A	N/A	N/A	N/A	N/A	N/A	N/A	N/A	N/A	N/A	N/A	1	0.130382	1463.68	0.013	0.025	0.000325	0.0001	0.000425	0.855158	0.0187724	0.0183474	COLONOSCOPY	0.104791	0.00230038	0.00187538	COLONOSCOPY	1463.68	N/A	N/A	1405.14	58.5473
60-69	19.82	1	0.94788	0.956086	0.036	6	0.264908	0.00953669	0.113303	0.00407891	122	0.0056	1.9802	0.94788	0.00535274	0.0105995	0.100571	0.94788	0.93884	0.899429	0.89576	0.0430801	0.0335434	SURGERY	18.787	18.6078	17.754	0.853847	0.153706	0.215432	371.734	0.036	0.025	0.0009	0.0001	0.001	0.93884	0.0206094	0.0196094	COLONOSCOPY	0.0430801	0.000945693	-5.43067e-05	DELAY	371.734	16.0143	317.404	356.865	14.8694
60-69	19.82	2	0.843834	0.867225	0.036	6	0.264908	0.00953669	0.113303	0.00407891	122	0.0056	1.9802	0.843834	0.01698	0.0336238	0.285547	0.843834	0.835786	0.714453	0.711539	0.124248	0.114711	SURGERY	16.7248	16.5653	14.1027	2.46259	0.282016	0.215432	682.048	0.036	0.025	0.0009	0.0001	0.001	0.835786	0.0183472	0.0173472	COLONOSCOPY	0.124248	0.00272749	0.00172749	COLONOSCOPY	682.048	84.7428	1679.6	654.766	27.2819
60-69	19.82	3	0.683706	0.726877	0.036	6	0.264908	0.00953669	0.113303	0.00407891	122	0.0056	1.9802	0.683706	0.0380228	0.0752929	0.529015	0.683706	0.677185	0.470985	0.469064	0.208121	0.198585	SURGERY	13.551	13.4218	9.29685	4.12496	0.325237	0.215432	786.576	0.036	0.025	0.0009	0.0001	0.001	0.677185	0.0148656	0.0138656	COLONOSCOPY	0.208121	0.00456868	0.00356868	COLONOSCOPY	786.576	163.703	3244.6	755.113	31.463
60-69	19.82	4	0.0915608	0.134558	0.036	N/A	N/A	N/A	N/A	N/A	N/A	N/A	N/A	N/A	N/A	N/A	N/A	N/A	N/A	N/A	N/A	N/A	N/A	N/A	N/A	N/A	N/A	N/A	0.239041	0.215432	578.114	0.036	0.025	0.0009	0.0001	0.001	0	0	-0.001	NO BENEFIT	0	0	-0.001	DELAY	578.114	N/A	N/A	554.99	23.1246
60-69	19.82	All stages combined	0.60999	0.660531	0.036	N/A	N/A	N/A	N/A	N/A	N/A	N/A	N/A	N/A	N/A	N/A	N/A	N/A	N/A	N/A	N/A	N/A	N/A	N/A	N/A	N/A	N/A	N/A	1	0.215432	2418.47	0.036	0.025	0.0009	0.0001	0.001	0.839297	0.0184243	0.0174243	COLONOSCOPY	0.10935	0.00240046	0.00140046	COLONOSCOPY	2418.47	N/A	N/A	2321.73	96.7389
70-79	12.25	1	0.911226	0.92646	0.08	6	0.264908	0.0211926	0.113303	0.00906425	122	0.0056	1.9802	0.911226	0.00929644	0.0184088	0.168138	0.911226	0.891915	0.831862	0.824322	0.0675927	0.0464	SURGERY	11.1625	10.926	10.0979	0.82801	0.153706	0.329761	569.011	0.08	0.025	0.002	0.0001	0.0021	0.891915	0.0195793	0.0174793	COLONOSCOPY	0.0675927	0.00148379	-0.000616206	DELAY	569.011	38.461	471.147	546.25	22.7604
70-79	12.25	2	0.793253	0.826708	0.08	6	0.264908	0.0211926	0.113303	0.00906425	122	0.0056	1.9802	0.793253	0.0231613	0.0458641	0.367858	0.793253	0.776442	0.632142	0.626412	0.15003	0.128837	SURGERY	9.71735	9.51141	7.67355	1.83786	0.282016	0.329761	1044.01	0.08	0.025	0.002	0.0001	0.0021	0.776442	0.0170445	0.0149445	COLONOSCOPY	0.15003	0.00329345	0.00119345	COLONOSCOPY	1044.01	156.632	1918.74	1002.25	41.7602
70-79	12.25	3	0.573082	0.632907	0.08	6	0.264908	0.0211926	0.113303	0.00906425	122	0.0056	1.9802	0.573082	0.0556726	0.110243	0.667937	0.573082	0.560937	0.332063	0.329053	0.231884	0.210692	SURGERY	7.02026	6.87148	4.0309	2.84058	0.325237	0.329761	1204.01	0.08	0.025	0.002	0.0001	0.0021	0.560937	0.0123137	0.0102137	COLONOSCOPY	0.231884	0.00509032	0.00299032	COLONOSCOPY	1204.01	279.19	3420.08	1155.85	48.1602
70-79	12.25	4	0.057333	0.0954657	0.08	N/A	N/A	N/A	N/A	N/A	N/A	N/A	N/A	N/A	N/A	N/A	N/A	N/A	N/A	N/A	N/A	N/A	N/A	N/A	N/A	N/A	N/A	N/A	0.239041	0.329761	884.916	0.08	0.025	0.002	0.0001	0.0021	0	0	-0.0021	NO BENEFIT	0	0	-0.0021	DELAY	884.916	N/A	N/A	849.519	35.3966
70-79	12.25	All stages combined	0.523374	0.587439	0.08	N/A	N/A	N/A	N/A	N/A	N/A	N/A	N/A	N/A	N/A	N/A	N/A	N/A	N/A	N/A	N/A	N/A	N/A	N/A	N/A	N/A	N/A	N/A	1	0.329761	3701.94	0.08	0.025	0.002	0.0001	0.0021	0.77754	0.0170686	0.0149686	COLONOSCOPY	0.128117	0.00281243	0.000712434	COLONOSCOPY	3701.94	N/A	N/A	3553.86	148.078
80+	6.35	1	0.735095	0.771197	0.148	6	0.264908	0.0392064	0.113303	0.0167689	122	0.0056	1.9802	0.735095	0.0307755	0.0609418	0.456333	0.735095	0.706275	0.543667	0.534551	0.171724	0.132518	SURGERY	4.66786	4.48485	3.3944	1.09045	0.153706	0.284706	491.267	0.148	0.025	0.0037	0.0001	0.0038	0.706275	0.0155041	0.0117041	COLONOSCOPY	0.171724	0.00376969	-3.03076e-05	DELAY	491.267	84.3625	535.702	471.616	19.6507
80+	6.35	2	0.705527	0.744926	0.148	6	0.264908	0.0392064	0.113303	0.0167689	122	0.0056	1.9802	0.705527	0.034881	0.0690714	0.498782	0.705527	0.677866	0.501218	0.492813	0.185053	0.145847	SURGERY	4.4801	4.30445	3.12936	1.17509	0.282016	0.284706	901.363	0.148	0.025	0.0037	0.0001	0.0038	0.677866	0.0148805	0.0110805	COLONOSCOPY	0.185053	0.00406229	0.000262288	COLONOSCOPY	901.363	166.8	1059.18	865.309	36.0545
80+	6.35	3	0.377406	0.439274	0.148	6	0.264908	0.0392064	0.113303	0.0167689	122	0.0056	1.9802	0.377406	0.0974435	0.192958	0.854791	0.377406	0.362609	0.145209	0.142774	0.219835	0.180628	SURGERY	2.39653	2.30257	0.906616	1.39595	0.325237	0.284706	1039.5	0.148	0.025	0.0037	0.0001	0.0038	0.362609	0.00795999	0.00415999	COLONOSCOPY	0.219835	0.00482581	0.00102581	COLONOSCOPY	1039.5	228.519	1451.09	997.922	41.5801
80+	6.35	4	0.0200417	0.0368525	0.148	N/A	N/A	N/A	N/A	N/A	N/A	N/A	N/A	N/A	N/A	N/A	N/A	N/A	N/A	N/A	N/A	N/A	N/A	N/A	N/A	N/A	N/A	N/A	0.239041	0.284706	764.01	0.148	0.025	0.0037	0.0001	0.0038	0	0	-0.0038	NO BENEFIT	0	0	-0.0038	DELAY	764.01	N/A	N/A	733.449	30.5604
80+	6.35	All stages combined	0.335315	0.397539	0.148	N/A	N/A	N/A	N/A	N/A	N/A	N/A	N/A	N/A	N/A	N/A	N/A	N/A	N/A	N/A	N/A	N/A	N/A	N/A	N/A	N/A	N/A	N/A	1	0.284706	3196.14	0.148	0.025	0.0037	0.0001	0.0038	0.656703	0.0144159	0.0106159	COLONOSCOPY	0.150081	0.00329459	-0.000505414	DELAY	3196.14	N/A	N/A	3068.3	127.846
[truncated: 16 more columns]

## Sheet: 2WW_CRC_REFERRAL CRITERIA
Lower GI	URGENT REFERRAL: • ≥40 years and over with unexplained weight loss and abdominal pain • ≥50 years with unexplained rectal bleeding • ≥60 years with iron deficiency anaemia • ≥60 years with changes in their bowel habit CONSIDER URGENT REFERRAL: • ≤50 years with rectal bleeding and any of the following unexplained symptoms: o Abdominal pain o Change in bowel habit o Weight loss o Iron deficiency an…
Source: Suspected cancer: recognition and referral - NICE 2015 (https://www.nice.org.uk/guidance/ng12/resources/suspected-cancer-recognition-and-referral-pdf-1837268071621)

## Sheet: 3_NOSOCOMIAL_INFECTION
Days	P28: Cumulative likelihood of in hospital infection (CURRENT)		Days	P29: Cumulative likelihood of in hospital infection (POST DELAY)
per day infection rate	0.05		per day infection rate	0.0198425
0	0		0	0
0.5	0.025		0.5	0.00992126
1	0.05		1	0.0198425
2	0.0975		2	0.0392913
3	0.142625		3	0.0583542
4	0.185494		4	0.0770388
5	0.226219		5	0.0953527
6	0.264908		6	0.113303
7	0.301663		7	0.130897
8	0.33658		8	0.148143
9	0.369751		9	0.165046
10	0.401263		10	0.181613
11	0.4312		11	0.197852
12	0.45964		12	0.213769
13	0.486658		13	0.229369
14	0.512325		14	0.244661
15	0.536709		15	0.259649
16	0.559873		16	0.274339
17	0.58188		17	0.288738
18	0.602786		18	0.302851
19	0.622646		19	0.316684
20	0.641514		20	0.330243
21	0.659438		21	0.343533
22	0.676466		22	0.356559
23	0.692643		23	0.369326
24	0.708011		24	0.38184
